# Supplementary material for: Forensic Discrimination of Differentially Sourced Animal Blood Using a Bottom-Up Proteomics Based MALDI MS Approach
Source: Molecules. 2022 Mar 22;27(7):2039. doi: 10.3390/molecules27072039 (PMC9000818; doi:10.3390/molecules27072039)
Supplement: Supplementary file 1 [file molecules-27-02039-s001.zip]

Archive with 1 entries (1 files):
- molecules-1586249-supplementary.pdf
